# Supplementary material for: Flexible Ni/NiOx-Based Sensor for Human Breath Detection
Source: Materials (Basel). 2021 Dec 22;15(1):47. doi: 10.3390/ma15010047 (PMC8746032; doi:10.3390/ma15010047)
Supplement: Supplementary file 1 [file materials-15-00047-s001.zip]

Archive with 2 entries (2 files):
- Supporting Information revised.pdf
- Video S1. Response of the sensor to the human breath.mp4
